# Supplementary material for: pTSA-catalyzed synthesis of functionalized chromeno[2,3-d]pyrimidine/chromeno[4,3-b]chromene derivatives via one-pot three component reaction: mechanistic insights and variable temperature NMR studies to investigate restricted bond rotation
Source: RSC Adv. 2025 Oct 6;15(44):37090–8. doi: 10.1039/d5ra06198a (PMC12499413; doi:10.1039/d5ra06198a)
Supplement: RA-015-D5RA06198A-s002 [file RA-015-D5RA06198A-s002.cif]

# Supplementary Information (SI) for RSC Advances.
# This journal is © The Royal Society of Chemistry 2025

####################################################################### 
# 
# This file contains crystal structure data downloaded from the 
# Cambridge Structural Database (CSD) hosted by the Cambridge 
# Crystallographic Data Centre (CCDC).
# 
# Full information about CCDC data access policies and citation 
# guidelines are available at http://www.ccdc.cam.ac.uk/access/V1 
# 
# Audit and citation data items may have been added by the CCDC. 
# Please retain this information to preserve the provenance of 
# this file and to allow appropriate attribution of the data. 
# 
#######################################################################

data_mo_sv_c_04_0m
_database_code_depnum_ccdc_archive 'CCDC 2441332'
loop_
_audit_author_name
_audit_author_address
'Dr Sanchari Pal'
;Assistant Professor
India
;
_audit_update_record             
;
2025-04-06 deposited with the CCDC.	2025-09-29 downloaded from the CCDC.
;
_audit_creation_date             2023-08-24
_audit_creation_method           
;
Olex2 1.2
(compiled 2018.05.29 svn.r3508 for OlexSys, GUI svn.r5506)
;
_shelx_SHELXL_version_number     2018/1
_chemical_name_common            ?
_chemical_name_systematic        ?
_chemical_formula_moiety         'C22 H21 Br N2 O6'
_chemical_formula_sum            'C22 H21 Br N2 O6'
_chemical_formula_weight         489.32
_chemical_melting_point          ?
loop_
_atom_type_symbol
_atom_type_description
_atom_type_scat_dispersion_real
_atom_type_scat_dispersion_imag
_atom_type_scat_source
C C 0.0033 0.0016 'International Tables Vol C Tables 4.2.6.8 and 6.1.1.4'
H H 0.0000 0.0000 'International Tables Vol C Tables 4.2.6.8 and 6.1.1.4'
Br Br -0.2901 2.4595 'International Tables Vol C Tables 4.2.6.8 and 6.1.1.4'
N N 0.0061 0.0033 'International Tables Vol C Tables 4.2.6.8 and 6.1.1.4'
O O 0.0106 0.0060 'International Tables Vol C Tables 4.2.6.8 and 6.1.1.4'

_shelx_space_group_comment       
;
The symmetry employed for this shelxl refinement is uniquely defined
by the following loop, which should always be used as a source of
symmetry information in preference to the above space-group names.
They are only intended as comments.
;
_space_group_crystal_system      triclinic
_space_group_IT_number           2
_space_group_name_H-M_alt        'P -1'
_space_group_name_Hall           '-P 1'
loop_
_space_group_symop_operation_xyz
'x, y, z'
'-x, -y, -z'

_cell_length_a                   7.8555(2)
_cell_length_b                   11.8073(3)
_cell_length_c                   12.6358(3)
_cell_angle_alpha                68.3900(10)
_cell_angle_beta                 73.5550(10)
_cell_angle_gamma                82.2480(10)
_cell_volume                     1044.43(5)
_cell_formula_units_Z            2
_cell_measurement_reflns_used    970
_cell_measurement_temperature    100(2)
_cell_measurement_theta_max      33.662
_cell_measurement_theta_min      2.705
_shelx_estimated_absorpt_T_max   0.682
_shelx_estimated_absorpt_T_min   0.623
_exptl_absorpt_coefficient_mu    2.011
_exptl_absorpt_correction_T_max  0.682
_exptl_absorpt_correction_T_min  0.623
_exptl_absorpt_correction_type   multi-scan
_exptl_absorpt_process_details   'SADABAS 2.10 (Bruker 2003)'
_exptl_absorpt_special_details   ?
_exptl_crystal_colour            pink
_exptl_crystal_density_diffrn    1.556
_exptl_crystal_density_meas      ?
_exptl_crystal_density_method    ?
_exptl_crystal_description       block
_exptl_crystal_F_000             500
_exptl_crystal_size_max          0.24
_exptl_crystal_size_mid          0.22
_exptl_crystal_size_min          0.19
_exptl_transmission_factor_max   ?
_exptl_transmission_factor_min   ?
_diffrn_reflns_av_R_equivalents  0.0519
_diffrn_reflns_av_unetI/netI     0.0495
_diffrn_reflns_Laue_measured_fraction_full 0.992
_diffrn_reflns_Laue_measured_fraction_max 0.856
_diffrn_reflns_limit_h_max       11
_diffrn_reflns_limit_h_min       -12
_diffrn_reflns_limit_k_max       18
_diffrn_reflns_limit_k_min       -17
_diffrn_reflns_limit_l_max       15
_diffrn_reflns_limit_l_min       -19
_diffrn_reflns_number            33491
_diffrn_reflns_point_group_measured_fraction_full 0.992
_diffrn_reflns_point_group_measured_fraction_max 0.856
_diffrn_reflns_theta_full        25.242
_diffrn_reflns_theta_max         33.662
_diffrn_reflns_theta_min         2.705
_diffrn_ambient_temperature      100.0
_diffrn_detector_area_resol_mean ?
_diffrn_measured_fraction_theta_full 0.992
_diffrn_measured_fraction_theta_max 0.856
_diffrn_measurement_device_type  'Bruker APEX-II CCD'
_diffrn_measurement_method       '\f and \w scans'
_diffrn_radiation_type           MoK\a
_diffrn_radiation_wavelength     0.71073
_diffrn_source                   ?
_reflns_Friedel_coverage         0.000
_reflns_Friedel_fraction_full    .
_reflns_Friedel_fraction_max     .
_reflns_number_gt                5387
_reflns_number_total             7114
_reflns_special_details          
;
 Reflections were merged by SHELXL according to the crystal
 class for the calculation of statistics and refinement.
 
 _reflns_Friedel_fraction is defined as the number of unique
 Friedel pairs measured divided by the number that would be
 possible theoretically, ignoring centric projections and
 systematic absences.
;
_reflns_threshold_expression     'I > 2\s(I)'
_computing_cell_refinement       ?
_computing_data_collection       ?
_computing_data_reduction        ?
_computing_molecular_graphics    'Olex2 (Dolomanov et al., 2009)'
_computing_publication_material  'Olex2 (Dolomanov et al., 2009)'
_computing_structure_refinement  'ShelXL (Sheldrick, 2015)'
_computing_structure_solution    'ShelXT (Sheldrick, 2015)'
_refine_diff_density_max         1.808
_refine_diff_density_min         -1.854
_refine_diff_density_rms         0.129
_refine_ls_extinction_coef       .
_refine_ls_extinction_method     none
_refine_ls_goodness_of_fit_ref   1.037
_refine_ls_hydrogen_treatment    constr
_refine_ls_matrix_type           full
_refine_ls_number_parameters     285
_refine_ls_number_reflns         7114
_refine_ls_number_restraints     0
_refine_ls_R_factor_all          0.0781
_refine_ls_R_factor_gt           0.0521
_refine_ls_restrained_S_all      1.037
_refine_ls_shift/su_max          0.000
_refine_ls_shift/su_mean         0.000
_refine_ls_structure_factor_coef Fsqd
_refine_ls_weighting_details     
'w=1/[\s^2^(Fo^2^)+(0.0771P)^2^+1.4883P] where P=(Fo^2^+2Fc^2^)/3'
_refine_ls_weighting_scheme      calc
_refine_ls_wR_factor_gt          0.1377
_refine_ls_wR_factor_ref         0.1570
_refine_special_details          ?
_olex2_refinement_description    
;
1. Fixed Uiso
 At 1.2 times of:
  All C(H) groups
 At 1.5 times of:
  All C(H,H,H) groups
2.a Ternary CH refined with riding coordinates:
 C10(H10)
2.b Aromatic/amide H refined with riding coordinates:
 C15(H15), C17(H17), C3(H3), C18(H18), C5(H5)
2.c Idealised Me refined as rotating group:
 C21(H21A,H21B,H21C), C8(H8A,H8B,H8C), C22(H22A,H22B,H22C), C9(H9A,H9B,H9C),
 C7(H7A,H7B,H7C)
;
_atom_sites_solution_hydrogens   geom
_atom_sites_solution_primary     dual
_atom_sites_solution_secondary   ?
loop_
_atom_site_label
_atom_site_type_symbol
_atom_site_fract_x
_atom_site_fract_y
_atom_site_fract_z
_atom_site_U_iso_or_equiv
_atom_site_adp_type
_atom_site_occupancy
_atom_site_site_symmetry_order
_atom_site_calc_flag
_atom_site_refinement_flags_posn
_atom_site_refinement_flags_adp
_atom_site_refinement_flags_occupancy
_atom_site_disorder_assembly
_atom_site_disorder_group
Br1 Br 0.03433(4) 0.21752(3) -0.01389(3) 0.03615(11) Uani 1 1 d . . . . .
O4 O 0.5934(2) 0.13265(15) 0.25110(15) 0.0180(3) Uani 1 1 d . . . . .
O2 O 0.2315(2) 0.78078(15) 0.18020(16) 0.0202(3) Uani 1 1 d . . . . .
O1 O 0.5453(2) 0.40806(15) 0.17654(16) 0.0211(3) Uani 1 1 d . . . . .
O3 O -0.0487(2) 0.39090(16) 0.39166(17) 0.0230(4) Uani 1 1 d . . . . .
O6 O 0.7790(3) 0.06670(18) 0.57832(18) 0.0267(4) Uani 1 1 d . . . . .
O5 O 0.2515(2) 0.27573(17) 0.55368(16) 0.0222(3) Uani 1 1 d . . . . .
N2 N 0.6849(3) 0.10545(18) 0.41340(18) 0.0177(4) Uani 1 1 d . . . . .
N1 N 0.5137(3) 0.17085(18) 0.56685(18) 0.0185(4) Uani 1 1 d . . . . .
C1 C 0.2507(3) 0.40138(19) 0.28806(19) 0.0149(4) Uani 1 1 d . . . . .
C12 C 0.5538(3) 0.15247(19) 0.35376(19) 0.0152(4) Uani 1 1 d . . . . .
C6 C 0.0925(3) 0.4629(2) 0.3246(2) 0.0162(4) Uani 1 1 d . . . . .
C4 C 0.2284(3) 0.65599(19) 0.21945(19) 0.0157(4) Uani 1 1 d . . . . .
C20 C 0.6662(3) 0.1116(2) 0.5235(2) 0.0184(4) Uani 1 1 d . . . . .
C21 C 0.4862(3) 0.1839(2) 0.6862(2) 0.0242(5) Uani 1 1 d . . . . .
H21A H 0.367273 0.157459 0.734943 0.036 Uiso 1 1 calc GR . . . .
H21B H 0.497990 0.269312 0.675156 0.036 Uiso 1 1 calc GR . . . .
H21C H 0.575594 0.133165 0.725250 0.036 Uiso 1 1 calc GR . . . .
C13 C 0.4610(3) 0.1590(2) 0.1913(2) 0.0165(4) Uani 1 1 d . . . . .
C15 C 0.1747(3) 0.2362(2) 0.1628(2) 0.0189(4) Uani 1 1 d . . . . .
H15 H 0.064175 0.276370 0.184098 0.023 Uiso 1 1 calc R . . . .
C17 C 0.3726(4) 0.1399(2) 0.0326(2) 0.0225(5) Uani 1 1 d . . . . .
H17 H 0.396165 0.114456 -0.033438 0.027 Uiso 1 1 calc R . . . .
C19 C 0.3796(3) 0.2239(2) 0.50777(19) 0.0158(4) Uani 1 1 d . . . . .
C16 C 0.2102(4) 0.1956(2) 0.0684(2) 0.0218(5) Uani 1 1 d . . . . .
C2 C 0.3958(3) 0.4726(2) 0.21296(19) 0.0161(4) Uani 1 1 d . . . . .
C3 C 0.3872(3) 0.5988(2) 0.1776(2) 0.0182(4) Uani 1 1 d . . . . .
H3 H 0.486861 0.645289 0.126056 0.022 Uiso 1 1 calc R . . . .
C11 C 0.4043(3) 0.21007(19) 0.39585(19) 0.0148(4) Uani 1 1 d . . . . .
C14 C 0.3012(3) 0.21807(19) 0.22634(19) 0.0149(4) Uani 1 1 d . . . . .
C18 C 0.4997(3) 0.1222(2) 0.0947(2) 0.0193(4) Uani 1 1 d . . . . .
H18 H 0.612145 0.085176 0.071235 0.023 Uiso 1 1 calc R . . . .
C5 C 0.0801(3) 0.5900(2) 0.2930(2) 0.0163(4) Uani 1 1 d . . . . .
H5 H -0.026821 0.629988 0.321228 0.020 Uiso 1 1 calc R . . . .
C8 C 0.0898(3) 0.8430(2) 0.2397(2) 0.0212(5) Uani 1 1 d . . . . .
H8A H 0.116062 0.929506 0.212118 0.032 Uiso 1 1 calc GR . . . .
H8B H 0.078141 0.807172 0.324682 0.032 Uiso 1 1 calc GR . . . .
H8C H -0.021491 0.834962 0.222985 0.032 Uiso 1 1 calc GR . . . .
C10 C 0.2647(3) 0.2632(2) 0.32836(19) 0.0147(4) Uani 1 1 d . . . . .
H10 H 0.147628 0.231594 0.382285 0.018 Uiso 1 1 calc R . . . .
C22 C 0.8470(3) 0.0427(2) 0.3658(2) 0.0225(5) Uani 1 1 d . . . . .
H22A H 0.830530 -0.045440 0.398373 0.034 Uiso 1 1 calc GR . . . .
H22B H 0.947704 0.061113 0.387410 0.034 Uiso 1 1 calc GR . . . .
H22C H 0.870511 0.070801 0.279857 0.034 Uiso 1 1 calc GR . . . .
C9 C -0.2144(3) 0.4495(2) 0.4292(3) 0.0269(5) Uani 1 1 d . . . . .
H9A H -0.250154 0.508336 0.360222 0.040 Uiso 1 1 calc GR . . . .
H9B H -0.201367 0.492062 0.479802 0.040 Uiso 1 1 calc GR . . . .
H9C H -0.305311 0.388224 0.473189 0.040 Uiso 1 1 calc GR . . . .
C7 C 0.6928(4) 0.4751(2) 0.0922(3) 0.0288(6) Uani 1 1 d . . . . .
H7A H 0.654756 0.530329 0.022704 0.043 Uiso 1 1 calc GR . . . .
H7B H 0.786300 0.418516 0.069276 0.043 Uiso 1 1 calc GR . . . .
H7C H 0.738747 0.522680 0.126792 0.043 Uiso 1 1 calc GR . . . .

loop_
_atom_site_aniso_label
_atom_site_aniso_U_11
_atom_site_aniso_U_22
_atom_site_aniso_U_33
_atom_site_aniso_U_23
_atom_site_aniso_U_13
_atom_site_aniso_U_12
Br1 0.04079(19) 0.0452(2) 0.03620(17) -0.02233(14) -0.02437(13) 0.00869(13)
O4 0.0190(8) 0.0169(7) 0.0179(7) -0.0080(6) -0.0038(6) 0.0035(6)
O2 0.0226(8) 0.0099(7) 0.0242(8) -0.0056(6) -0.0010(7) 0.0011(6)
O1 0.0183(8) 0.0126(7) 0.0236(8) -0.0037(6) 0.0041(6) 0.0007(6)
O3 0.0154(8) 0.0156(8) 0.0318(9) -0.0065(7) 0.0016(7) -0.0019(6)
O6 0.0265(9) 0.0278(9) 0.0309(10) -0.0116(8) -0.0164(8) 0.0063(7)
O5 0.0237(9) 0.0227(8) 0.0203(8) -0.0102(7) -0.0047(7) 0.0042(7)
N2 0.0167(9) 0.0154(8) 0.0214(9) -0.0070(7) -0.0060(7) 0.0022(7)
N1 0.0207(9) 0.0173(9) 0.0180(9) -0.0057(7) -0.0061(7) -0.0012(7)
C1 0.0184(10) 0.0104(8) 0.0145(9) -0.0031(7) -0.0037(7) -0.0006(7)
C12 0.0189(10) 0.0113(9) 0.0149(9) -0.0032(7) -0.0045(8) -0.0019(7)
C6 0.0171(10) 0.0136(9) 0.0167(9) -0.0040(8) -0.0035(8) -0.0023(8)
C4 0.0201(10) 0.0110(9) 0.0156(9) -0.0040(8) -0.0050(8) 0.0004(8)
C20 0.0211(11) 0.0127(9) 0.0216(10) -0.0038(8) -0.0085(8) -0.0010(8)
C21 0.0252(12) 0.0270(12) 0.0161(10) 0.0039(9) -0.0118(9) -0.0053(9)
C13 0.0203(10) 0.0127(9) 0.0160(9) -0.0044(8) -0.0047(8) -0.0007(8)
C15 0.0226(11) 0.0156(10) 0.0192(10) -0.0053(8) -0.0079(8) 0.0003(8)
C17 0.0358(14) 0.0158(10) 0.0164(10) -0.0061(8) -0.0061(9) -0.0022(9)
C19 0.0184(10) 0.0116(9) 0.0157(9) -0.0023(8) -0.0044(8) -0.0015(7)
C16 0.0311(13) 0.0177(10) 0.0194(10) -0.0053(9) -0.0114(9) -0.0020(9)
C2 0.0170(10) 0.0134(9) 0.0162(9) -0.0051(8) -0.0023(8) 0.0008(8)
C3 0.0186(10) 0.0140(9) 0.0184(10) -0.0037(8) -0.0014(8) -0.0019(8)
C11 0.0183(10) 0.0111(9) 0.0147(9) -0.0032(7) -0.0050(7) -0.0013(7)
C14 0.0192(10) 0.0105(9) 0.0146(9) -0.0036(7) -0.0037(7) -0.0021(7)
C18 0.0269(12) 0.0142(10) 0.0159(9) -0.0059(8) -0.0029(8) -0.0009(8)
C5 0.0175(10) 0.0138(9) 0.0174(9) -0.0061(8) -0.0037(8) 0.0009(8)
C8 0.0228(11) 0.0151(10) 0.0266(11) -0.0108(9) -0.0045(9) 0.0025(8)
C10 0.0169(10) 0.0122(9) 0.0141(9) -0.0034(7) -0.0039(7) -0.0009(7)
C22 0.0154(10) 0.0210(11) 0.0286(12) -0.0084(10) -0.0035(9) 0.0025(8)
C9 0.0167(11) 0.0208(11) 0.0365(14) -0.0077(11) 0.0012(10) -0.0025(9)
C7 0.0205(12) 0.0203(12) 0.0337(14) -0.0067(10) 0.0080(10) -0.0018(9)

_geom_special_details            
;
 All esds (except the esd in the dihedral angle between two l.s. planes)
 are estimated using the full covariance matrix.  The cell esds are taken
 into account individually in the estimation of esds in distances, angles
 and torsion angles; correlations between esds in cell parameters are only
 used when they are defined by crystal symmetry.  An approximate (isotropic)
 treatment of cell esds is used for estimating esds involving l.s. planes.
;
loop_
_geom_bond_atom_site_label_1
_geom_bond_atom_site_label_2
_geom_bond_distance
_geom_bond_site_symmetry_2
_geom_bond_publ_flag
Br1 C16 1.890(3) . ?
O4 C12 1.345(3) . ?
O4 C13 1.391(3) . ?
O2 C4 1.372(3) . ?
O2 C8 1.434(3) . ?
O1 C2 1.372(3) . ?
O1 C7 1.425(3) . ?
O3 C6 1.365(3) . ?
O3 C9 1.431(3) . ?
O6 C20 1.223(3) . ?
O5 C19 1.220(3) . ?
N2 C12 1.383(3) . ?
N2 C20 1.385(3) . ?
N2 C22 1.474(3) . ?
N1 C20 1.381(3) . ?
N1 C21 1.524(3) . ?
N1 C19 1.407(3) . ?
C1 C6 1.401(3) . ?
C1 C2 1.402(3) . ?
C1 C10 1.519(3) . ?
C12 C11 1.350(3) . ?
C6 C5 1.402(3) . ?
C4 C3 1.398(3) . ?
C4 C5 1.388(3) . ?
C13 C14 1.391(3) . ?
C13 C18 1.384(3) . ?
C15 C16 1.388(3) . ?
C15 C14 1.395(3) . ?
C17 C16 1.389(4) . ?
C17 C18 1.387(4) . ?
C19 C11 1.439(3) . ?
C2 C3 1.387(3) . ?
C11 C10 1.508(3) . ?
C14 C10 1.511(3) . ?

loop_
_geom_angle_atom_site_label_1
_geom_angle_atom_site_label_2
_geom_angle_atom_site_label_3
_geom_angle
_geom_angle_site_symmetry_1
_geom_angle_site_symmetry_3
_geom_angle_publ_flag
C12 O4 C13 117.43(18) . . ?
C4 O2 C8 117.23(18) . . ?
C2 O1 C7 117.85(18) . . ?
C6 O3 C9 117.77(19) . . ?
C12 N2 C20 121.04(19) . . ?
C12 N2 C22 122.1(2) . . ?
C20 N2 C22 116.8(2) . . ?
C20 N1 C21 119.0(2) . . ?
C20 N1 C19 125.0(2) . . ?
C19 N1 C21 116.02(19) . . ?
C6 C1 C2 117.30(19) . . ?
C6 C1 C10 121.42(19) . . ?
C2 C1 C10 121.28(19) . . ?
O4 C12 N2 111.92(19) . . ?
O4 C12 C11 125.0(2) . . ?
C11 C12 N2 123.1(2) . . ?
O3 C6 C1 115.56(19) . . ?
O3 C6 C5 122.4(2) . . ?
C1 C6 C5 122.1(2) . . ?
O2 C4 C3 114.65(19) . . ?
O2 C4 C5 123.6(2) . . ?
C5 C4 C3 121.7(2) . . ?
O6 C20 N2 121.3(2) . . ?
O6 C20 N1 122.6(2) . . ?
N1 C20 N2 116.1(2) . . ?
C14 C13 O4 122.2(2) . . ?
C18 C13 O4 115.2(2) . . ?
C18 C13 C14 122.5(2) . . ?
C16 C15 C14 120.1(2) . . ?
C18 C17 C16 118.9(2) . . ?
O5 C19 N1 119.4(2) . . ?
O5 C19 C11 124.6(2) . . ?
N1 C19 C11 116.0(2) . . ?
C15 C16 Br1 119.3(2) . . ?
C15 C16 C17 121.4(2) . . ?
C17 C16 Br1 119.29(18) . . ?
O1 C2 C1 114.92(19) . . ?
O1 C2 C3 122.9(2) . . ?
C3 C2 C1 122.2(2) . . ?
C2 C3 C4 118.5(2) . . ?
C12 C11 C19 118.7(2) . . ?
C12 C11 C10 122.3(2) . . ?
C19 C11 C10 118.91(19) . . ?
C13 C14 C15 117.6(2) . . ?
C13 C14 C10 121.8(2) . . ?
C15 C14 C10 120.5(2) . . ?
C13 C18 C17 119.3(2) . . ?
C4 C5 C6 118.1(2) . . ?
C11 C10 C1 112.67(18) . . ?
C11 C10 C14 109.37(18) . . ?
C14 C10 C1 111.71(18) . . ?

_shelx_res_file                  
;
TITL mo_sv_c_04_0m_a.res in P-1
    mo_sv_c_04_0m.res
    created by SHELXL-2018/1 at 11:27:02 on 24-Aug-2023
REM Old TITL mo_sv_c_04_0m_a.res in P-1
REM SHELXT solution in P-1
REM R1 0.144, Rweak 0.016, Alpha 0.033, Orientation as input
REM Formula found by SHELXT: Br C22 N2 O6
CELL 0.71073 7.8555 11.8073 12.6358 68.39 73.555 82.248
ZERR 2 0.0002 0.0003 0.0003 0.001 0.001 0.001
LATT 1
SFAC C H Br N O
UNIT 44 42 2 4 12

L.S. 4
PLAN  20
TEMP -173.15
list 4
fmap 2
acta
REM <olex2.extras>
REM <HklSrc "%.\\mo_SV_C_04_0m.hkl">
REM </olex2.extras>

WGHT    0.077100    1.488300
FVAR       1.12631
BR1   3    0.034329    0.217517   -0.013890    11.00000    0.04079    0.04519 =
         0.03620   -0.02233   -0.02437    0.00869
O4    5    0.593424    0.132652    0.251100    11.00000    0.01899    0.01691 =
         0.01793   -0.00800   -0.00381    0.00350
O2    5    0.231455    0.780775    0.180202    11.00000    0.02260    0.00990 =
         0.02419   -0.00562   -0.00097    0.00113
O1    5    0.545290    0.408060    0.176537    11.00000    0.01834    0.01262 =
         0.02360   -0.00368    0.00405    0.00075
O3    5   -0.048729    0.390897    0.391657    11.00000    0.01538    0.01557 =
         0.03180   -0.00646    0.00160   -0.00193
O6    5    0.779012    0.066704    0.578324    11.00000    0.02653    0.02777 =
         0.03092   -0.01161   -0.01643    0.00627
O5    5    0.251479    0.275729    0.553678    11.00000    0.02371    0.02270 =
         0.02033   -0.01020   -0.00465    0.00424
N2    4    0.684887    0.105453    0.413401    11.00000    0.01670    0.01545 =
         0.02136   -0.00695   -0.00601    0.00222
N1    4    0.513668    0.170847    0.566849    11.00000    0.02071    0.01729 =
         0.01801   -0.00570   -0.00608   -0.00116
C1    1    0.250661    0.401377    0.288057    11.00000    0.01844    0.01035 =
         0.01450   -0.00310   -0.00374   -0.00061
C12   1    0.553828    0.152469    0.353763    11.00000    0.01887    0.01130 =
         0.01490   -0.00319   -0.00450   -0.00189
C6    1    0.092531    0.462884    0.324612    11.00000    0.01710    0.01361 =
         0.01671   -0.00404   -0.00351   -0.00227
C4    1    0.228433    0.655988    0.219445    11.00000    0.02009    0.01102 =
         0.01559   -0.00404   -0.00496    0.00036
C20   1    0.666196    0.111649    0.523516    11.00000    0.02113    0.01270 =
         0.02157   -0.00381   -0.00848   -0.00104
C21   1    0.486179    0.183856    0.686197    11.00000    0.02517    0.02701 =
         0.01608    0.00387   -0.01180   -0.00531
AFIX 137
H21A  2    0.367273    0.157459    0.734943    11.00000   -1.50000
H21B  2    0.497990    0.269312    0.675156    11.00000   -1.50000
H21C  2    0.575594    0.133165    0.725250    11.00000   -1.50000
AFIX   0
C13   1    0.460998    0.159033    0.191267    11.00000    0.02032    0.01270 =
         0.01596   -0.00441   -0.00473   -0.00068
C15   1    0.174726    0.236181    0.162767    11.00000    0.02255    0.01564 =
         0.01924   -0.00527   -0.00787    0.00027
AFIX  43
H15   2    0.064175    0.276370    0.184098    11.00000   -1.20000
AFIX   0
C17   1    0.372554    0.139945    0.032553    11.00000    0.03578    0.01580 =
         0.01642   -0.00610   -0.00614   -0.00224
AFIX  43
H17   2    0.396165    0.114456   -0.033438    11.00000   -1.20000
AFIX   0
C19   1    0.379619    0.223863    0.507772    11.00000    0.01836    0.01162 =
         0.01569   -0.00233   -0.00439   -0.00147
C16   1    0.210172    0.195575    0.068380    11.00000    0.03112    0.01767 =
         0.01937   -0.00530   -0.01143   -0.00198
C2    1    0.395756    0.472602    0.212956    11.00000    0.01701    0.01337 =
         0.01622   -0.00513   -0.00228    0.00079
C3    1    0.387160    0.598805    0.177567    11.00000    0.01863    0.01399 =
         0.01843   -0.00374   -0.00135   -0.00192
AFIX  43
H3    2    0.486861    0.645289    0.126056    11.00000   -1.20000
AFIX   0
C11   1    0.404326    0.210073    0.395854    11.00000    0.01827    0.01106 =
         0.01469   -0.00317   -0.00498   -0.00132
C14   1    0.301175    0.218068    0.226336    11.00000    0.01924    0.01047 =
         0.01456   -0.00359   -0.00366   -0.00215
C18   1    0.499695    0.122211    0.094712    11.00000    0.02692    0.01418 =
         0.01587   -0.00585   -0.00294   -0.00089
AFIX  43
H18   2    0.612145    0.085176    0.071235    11.00000   -1.20000
AFIX   0
C5    1    0.080124    0.590044    0.293040    11.00000    0.01748    0.01382 =
         0.01738   -0.00607   -0.00367    0.00091
AFIX  43
H5    2   -0.026821    0.629988    0.321228    11.00000   -1.20000
AFIX   0
C8    1    0.089833    0.843031    0.239706    11.00000    0.02281    0.01508 =
         0.02664   -0.01084   -0.00446    0.00252
AFIX 137
H8A   2    0.116062    0.929506    0.212118    11.00000   -1.50000
H8B   2    0.078141    0.807172    0.324682    11.00000   -1.50000
H8C   2   -0.021491    0.834962    0.222985    11.00000   -1.50000
AFIX   0
C10   1    0.264737    0.263156    0.328361    11.00000    0.01694    0.01222 =
         0.01406   -0.00340   -0.00390   -0.00086
AFIX  13
H10   2    0.147628    0.231594    0.382285    11.00000   -1.20000
AFIX   0
C22   1    0.846987    0.042727    0.365770    11.00000    0.01536    0.02101 =
         0.02857   -0.00843   -0.00349    0.00250
AFIX 137
H22A  2    0.830530   -0.045440    0.398373    11.00000   -1.50000
H22B  2    0.947704    0.061113    0.387410    11.00000   -1.50000
H22C  2    0.870511    0.070801    0.279857    11.00000   -1.50000
AFIX   0
C9    1   -0.214444    0.449495    0.429172    11.00000    0.01672    0.02079 =
         0.03648   -0.00770    0.00116   -0.00249
AFIX 137
H9A   2   -0.250154    0.508336    0.360222    11.00000   -1.50000
H9B   2   -0.201367    0.492062    0.479802    11.00000   -1.50000
H9C   2   -0.305311    0.388224    0.473189    11.00000   -1.50000
AFIX   0
C7    1    0.692797    0.475136    0.092242    11.00000    0.02046    0.02035 =
         0.03372   -0.00668    0.00804   -0.00184
AFIX 137
H7A   2    0.654756    0.530329    0.022704    11.00000   -1.50000
H7B   2    0.786300    0.418516    0.069276    11.00000   -1.50000
H7C   2    0.738747    0.522680    0.126792    11.00000   -1.50000
AFIX   0
HKLF 4


REM  mo_sv_c_04_0m_a.res in P-1
REM R1 =  0.0521 for    5387 Fo > 4sig(Fo)  and  0.0781 for all    7114 data
REM    285 parameters refined using      0 restraints

END

WGHT      0.0768      1.4934

REM Highest difference peak  1.808,  deepest hole -1.854,  1-sigma level  0.129
Q1    1   0.4166  0.2275  0.7135  11.00000  0.05    1.81
Q2    1   0.0772  0.2743 -0.0580  11.00000  0.05    1.37
Q3    1  -0.0494  0.2366  0.0303  11.00000  0.05    0.88
Q4    1   0.4216  0.1337  0.0822  11.00000  0.05    0.71
Q5    1   0.3313  0.1170 -0.0523  11.00000  0.05    0.69
Q6    1   0.5225  0.1475  0.2308  11.00000  0.05    0.69
Q7    1   0.4785  0.1532  0.7035  11.00000  0.05    0.67
Q8    1   0.2812  0.1527  0.0548  11.00000  0.05    0.64
Q9    1   0.3795  0.1831  0.2025  11.00000  0.05    0.62
Q10   1   0.1798  0.4254  0.2899  11.00000  0.05    0.59
Q11   1  -0.0524  0.3005  0.2022  11.00000  0.05    0.56
Q12   1   0.6067  0.1189  0.3902  11.00000  0.05    0.53
Q13   1   0.3091  0.6182  0.1795  11.00000  0.05    0.51
Q14   1   0.4787  0.1792  0.3604  11.00000  0.05    0.51
Q15   1   0.5687  0.1426  0.3017  11.00000  0.05    0.51
Q16   1   0.4802  0.1425  0.1383  11.00000  0.05    0.50
Q17   1   0.4040  0.5463  0.2049  11.00000  0.05    0.47
Q18   1   0.3389  0.2319  0.3583  11.00000  0.05    0.46
Q19   1   0.3103  0.4396  0.2455  11.00000  0.05    0.45
Q20   1   0.5835  0.1434  0.5406  11.00000  0.05    0.45
;
_shelx_res_checksum              66963
_olex2_submission_special_instructions 'No special instructions were received'
